# Supplementary material for: Prolonged Effects on Frontline Caregivers: Occupational Stress and Mental Well-Being in Transformed Healthcare Environments Post-COVID-19
Source: Int J Environ Res Public Health. 2026 Feb 22;23(2):271. doi: 10.3390/ijerph23020271 (PMC12940472; doi:10.3390/ijerph23020271)
Supplement: Supplementary file 1 [file ijerph-23-00271-s001.zip]

Archive with 1 entries (1 files):
- ijerph-4121788-supplementary.pdf
